# Supplementary material for: Research on composite foundation rheology using the combined rheological element model
Source: PLoS One. 2025 Jul 10;20(7):e0327560. doi: 10.1371/journal.pone.0327560 (PMC12244545; doi:10.1371/journal.pone.0327560)
Supplement: S1 Table — (XLSX) [file pone.0327560.s001.xlsx]

## Sheet: Sheet1
time	Horizontal displacement
0	0
1	0.00318106
2	0.00637043
3	0.0095515
4	0.0128156
5	0.016088
6	0.0192193
7	0.0222342
8	0.0252409
9	0.0281146
10	0.0308223
11	0.0334136
12	0.0362126
13	0.0496761
14	0.0530399
15	0.0531063
16	0.0531645
17	0.0532309
18	0.053289
19	0.0533555
20	0.0534136
21	0.0534801
22	0.0535382
23	0.0535963
24	0.0536711
25	0.0537292
26	0.0537957
27	0.0538538
28	0.053912
29	0.0539784
30	0.0540365
31	0.054103
32	0.0541611
33	0.0542276
34	0.0542857
35	0.0543522
36	0.0544186
37	0.0544767
38	0.0545432
39	0.0546013
40	0.0546678
41	0.0547259
42	0.0547924
43	0.0548505
44	0.0549169
45	0.0549751
46	0.0550415
47	0.0550997
48	0.0551744
49	0.0552326
50	0.055299
51	0.0553571
52	0.0554236
53	0.0554817
54	0.0555482
55	0.0556063
56	0.0556728
57	0.0557309
58	0.0557973
59	0.0558555
60	0.0559219
61	0.0559884
62	0.0560548
63	0.056113
64	0.0561794
65	0.0562375
66	0.056304
67	0.0563621
68	0.0564203
69	0.0564867
70	0.0565449
71	0.0566113
72	0.0566694
73	0.0567276
74	0.056794
75	0.0568522
76	0.0569103
77	0.0569767
78	0.0570349
79	0.057093
80	0.0571595
81	0.0572176
82	0.0572757
83	0.0573422
84	0.0574668
85	0.0575332
86	0.0575914
87	0.0576578
88	0.0577159
89	0.0577741
90	0.0578073
91	0.0578156
92	0.0578156
93	0.0578239
94	0.0578322
95	0.0578322
96	0.0578488
97	0.0578488
98	0.0578571
99	0.0578654
100	0.0578738
101	0.0578738
102	0.0578821
103	0.0578904
104	0.0578987
105	0.0578987
106	0.057907
107	0.0579153
108	0.0579236
109	0.0579319
110	0.0579319
111	0.0579402
112	0.0579485
113	0.0579485
114	0.0579568
115	0.0579651
116	0.0579734
117	0.0579734
118	0.0579817
119	0.05799
120	0.0579983
121	0.0580066
