# Supplementary material for: Research on composite foundation rheology using the combined rheological element model
Source: PLoS One. 2025 Jul 10;20(7):e0327560. doi: 10.1371/journal.pone.0327560 (PMC12244545; doi:10.1371/journal.pone.0327560)
Supplement: S2 Table — (XLSX) [file pone.0327560.s002.xlsx]

## Sheet: Sheet1
time	dam settlement
0	0
1	0.069813
2	0.136608
3	0.200798
4	0.264165
5	0.321771
6	0.382531
7	0.425187
8	0.46606
9	0.506658
10	0.540262
11	0.573865
12	0.609526
13	0.697581
14	0.766708
15	0.778367
16	0.789888
17	0.801546
18	0.813204
19	0.824863
20	0.836521
21	0.84818
22	0.859838
23	0.871359
24	0.883017
25	0.896047
26	0.900436
27	0.90318
28	0.905923
29	0.911409
30	0.914152
31	0.914152
32	0.916895
33	0.919638
34	0.922382
35	0.925125
36	0.928005
37	0.931022
38	0.932805
39	0.934451
40	0.936234
41	0.93788
42	0.939663
43	0.941309
44	0.942955
45	0.944738
46	0.946384
47	0.94803
48	0.949813
49	0.951596
50	0.965998
51	0.98081
52	0.982182
53	0.982594
54	0.983142
55	0.983554
56	0.984102
57	0.984514
58	0.984925
59	0.985474
60	0.985885
61	0.986434
62	0.986845
63	0.987257
64	0.987805
65	0.988217
66	0.988766
67	0.989177
68	0.989589
69	0.990137
70	0.990549
71	0.991097
72	0.991509
73	0.992057
74	0.993017
75	0.993017
76	0.993155
77	0.993155
78	0.993155
79	0.99192
80	0.99192
81	0.99192
82	0.99192
83	0.99192
84	0.99192
85	0.99192
86	0.990823
87	0.99096
88	0.991097
89	0.992057
90	0.992195
91	0.992195
92	0.992195
93	0.992195
94	0.992332
95	0.992332
96	0.993292
97	0.993292
98	0.993155
99	0.993155
100	0.994663
101	0.995623
102	0.996446
103	0.997406
104	0.998229
105	0.99919
106	1.00001
107	1.00097
108	1.0018
109	1.00262
110	1.00358
111	1.00385
112	1.00385
113	1.00385
114	1.00385
115	1.00399
116	1.00399
117	1.00399
118	1.00399
119	1.00413
120	1.00413
121	1.00413
122	1.00413
123	1.00426
124	1.00426
