# Supplementary material for: Research on composite foundation rheology using the combined rheological element model
Source: PLoS One. 2025 Jul 10;20(7):e0327560. doi: 10.1371/journal.pone.0327560 (PMC12244545; doi:10.1371/journal.pone.0327560)
Supplement: S3 Table — (XLSX) [file pone.0327560.s003.xlsx]

## Sheet: Sheet1
	stress
time	σ1	σ3
1	0	0
2	0.119065	0.0705756
3	0.237417	0.141187
4	0.346848	0.210549
5	0.425309	0.284372
6	0.496991	0.357267
7	0.572383	0.430019
8	0.63907	0.499703
9	0.708111	0.568173
10	0.777973	0.637785
11	0.842448	0.688844
12	0.904175	0.738618
13	0.966544	0.786144
14	1.04401	0.861144
15	1.05899	0.869279
16	1.06024	0.870599
17	1.06145	0.87192
18	1.06267	0.873204
19	1.06388	0.874524
20	1.06509	0.875737
21	1.06631	0.876915
22	1.06752	0.878092
23	1.06877	0.879234
24	1.06998	0.880412
25	1.07119	0.881553
26	1.07234	0.882659
27	1.07337	0.883337
28	1.07441	0.88398
29	1.07544	0.884372
30	1.07647	0.884729
31	1.07751	0.885086
32	1.07854	0.885442
33	1.07958	0.885799
34	1.08061	0.886192
35	1.08165	0.886549
36	1.08268	0.887191
37	1.08372	0.88794
38	1.08475	0.888761
39	1.08525	0.88951
40	1.08575	0.890259
41	1.08625	0.891009
42	1.08675	0.891758
43	1.08725	0.892507
44	1.08775	0.893256
45	1.08825	0.894006
46	1.08875	0.894755
47	1.08925	0.895504
48	1.08975	0.896325
49	1.09025	0.897609
50	1.09082	0.899001
51	1.09842	0.900285
52	1.10662	0.901499
53	1.1077	0.90157
54	1.10798	0.901641
55	1.10819	0.901713
56	1.10844	0.901784
57	1.10869	0.901855
58	1.10894	0.901891
59	1.10916	0.901962
60	1.10941	0.902034
61	1.10966	0.902105
62	1.10991	0.902176
63	1.11016	0.902248
64	1.11041	0.902284
65	1.11066	0.902355
66	1.11087	0.902426
67	1.11112	0.902498
68	1.11137	0.902569
69	1.11162	0.902605
70	1.11187	0.902676
71	1.11212	0.902747
72	1.11237	0.902819
73	1.11262	0.90289
74	1.11287	0.902961
75	1.11312	0.903033
76	1.11337	0.903069
77	1.11362	0.90314
78	1.11376	0.903211
79	1.1139	0.903283
80	1.11401	0.903354
81	1.11415	0.903425
82	1.1143	0.903532
83	1.11444	0.903604
84	1.11458	0.903711
85	1.11472	0.903782
86	1.11487	0.903889
87	1.11501	0.903996
88	1.11512	0.904068
89	1.11526	0.904175
90	1.1154	0.904246
91	1.11554	0.904353
92	1.11665	0.904424
93	1.11583	0.904531
94	1.11594	0.904638
95	1.11608	0.90471
96	1.11622	0.90471
97	1.11619	0.90446
98	1.11601	0.90421
99	1.11587	0.903961
100	1.11569	0.903711
101	1.11554	0.903461
102	1.11537	0.903318
103	1.11533	0.903818
104	1.11533	0.904317
105	1.11533	0.904817
106	1.11533	0.905281
107	1.11533	0.90578
108	1.11533	0.90628
109	1.11547	0.906779
110	1.11562	0.907279
111	1.11579	0.907778
112	1.11594	0.908171
113	1.11612	0.908206
114	1.11626	0.908278
115	1.1164	0.908349
116	1.11658	0.908385
117	1.11672	0.908456
118	1.1169	0.908528
119	1.11704	0.908563
120	1.11722	0.908635
121	1.11736	0.908706
122	1.11754	0.908777
123	1.11769	0.908813
124	1.11786	0.908884
